# Supplementary material for: Global Characterization of Peripheral B Cells in Parkinson’s Disease by Single-Cell RNA and BCR Sequencing
Source: Front Immunol. 2022 Feb 16;13:814239. doi: 10.3389/fimmu.2022.814239 (PMC8888848; doi:10.3389/fimmu.2022.814239)
Supplement: Supplementary Table 1 — Summary of single-cell RNA and BCR sequencing data. [file Table_1.xlsx]

## Sheet: Patient details
SampleID	Age	Sex	Disease	Disease onset side (Self-reported)	Early symptom (Self-reported)	Disease duration (From self-reported symptom to sampling time)	Treatment	Loss of sense of smell	Insomnia	Daytime sleepiness	RBD	Constipation	Hoehn-Yahr (H-Y) scale	UPDRS I	UPDRS II	UPDRS III	UPDRS IV	MMSE	MoCA	HAMD	ADL
PD1	56	Female	Parkinson's	right-sided symptom onset	Resting tremor	120 months	Levodopa and Benserazide Hydrochloride Tablets; Pramipexole Dihydrochloride Tablets;	Yes	Yes	No	No	Yes	2	3	8	11	0	27	25	5	20
PD2	63	Female	Parkinson's	right-sided symptom onset	Motor retardation	66 months	Levodopa and Benserazide Hydrochloride Tablets;	Yes	No	Yes	Yes	No	2	4	3	8	0	26	18	12	20
PD3	68	Female	Parkinson's	right-sided symptom onset	Resting tremor	84 months	Levodopa and Benserazide Hydrochloride Tablets;	No	Yes	Yes	Yes	Yes	2	11	11	20	0	29	23	17	26
PD4	61	Female	Parkinson's	left-sided symptom onset	Motor retardation	60 months	Levodopa and Benserazide Hydrochloride Tablets; Pramipexole Dihydrochloride Tablets;	No	Yes	No	No	Yes	2	7	10	5	0	30	24	16	20
PD5	69	Male	Parkinson's	right-sided symptom onset	Motor retardation	20 months	Levodopa and Benserazide Hydrochloride Tablets;	No	No	Yes	No	Yes	2	7	4	11	0	25	17	1	20
PD6	65	Male	Parkinson's	right-sided symptom onset	Motor retardation	84 months	Levodopa and Benserazide Hydrochloride Tablets; Amantadine Hydrochloride Tablets;	Yes	No	No	Yes	Yes	2	7	18	26	0	27	22	4	22
PD7	68	Male	Parkinson's	right-sided symptom onset	Resting tremor	26 months	Levodopa and Benserazide Hydrochloride Tablets; Amantadine Hydrochloride Tablets;	Yes	Yes	No	No	No	2	8	14	19	0	25	19	11	42
PD8	50	Male	Parkinson's	left-sided symptom onset	Motor retardation	20 months	Levodopa and Benserazide Hydrochloride Tablets; Pramipexole Dihydrochloride Tablets; Amantadine Hydrochloride Tablets;	No	Yes	No	No	No	2	6	7	2	0	30	28	13	20

## Sheet: Data summary
SampleID	Age	Sex	Disease	Tissue	No. of cells (scRNA-seq)	No. of cells (scBCR-seq)	No. of cells (scRNA & scBCR)	Total counts (UMI)	Median counts per cell	Total genes	Median genes per cell
PD1	56	Female	Parkinson's	Blood	1043	1342	1028	5532405	4833	16144	1546
PD2	63	Female	Parkinson's	Blood	898	1172	888	4917283	5079	15798	1646.5
PD3	68	Female	Parkinson's	Blood	1293	1634	1277	7125802	4985	16451	1625
PD4	61	Female	Parkinson's	Blood	1152	1467	1134	6648268	5072.5	16310	1599
PD5	69	Male	Parkinson's	Blood	1077	1384	1033	4293188	3610	15830	1182
PD6	65	Male	Parkinson's	Blood	241	339	239	1107670	4315	13550	1470
PD7	68	Male	Parkinson's	Blood	377	506	372	1812747	4408	14561	1484
PD8	50	Male	Parkinson's	Blood	600	860	590	3100883	4574.5	15177	1478
HC1	71	Female	Healthy control	Blood	998	1276	893	4840812	3794	15979	1361.5
HC2	65	Female	Healthy control	Blood	767	1092	751	3714422	4262	15627	1448
HC3	51	Male	Healthy control	Blood	288	566	286	1100829	3578	13790	1316.5
HC4	72	Male	Healthy control	Blood	276	402	275	1314966	4600.5	14098	1489.5
HC5	65	Male	Healthy control	Blood	746	1051	742	3486636	4339	15662	1504.5
HC6	65	Male	Healthy control	Blood	710	866	698	2981605	3716	15483	1349
Total	NA	NA	NA	NA	10466	13957	10206	51977516	4436	18526	1481
